# Supplementary material for: Integration of Bulk RNA Sequencing and Single-Cell RNA Sequencing to Reveal Uveal Melanoma Tumor Heterogeneity and Cells Related to Survival
Source: Front Immunol. 2022 Jul 5;13:898925. doi: 10.3389/fimmu.2022.898925 (PMC9294459; doi:10.3389/fimmu.2022.898925)
Supplement: Supplementary file 1 [file Table_1.xlsx]

## Sheet: tcga.subtype.cli
Samples	Clinical_T	Clinical_N	Clinical_M	Clinical_Stage	Age	Gender	Cluster	OS	OS.time	DSS	DSS.time	DFI	DFI.time	PFI	PFI.time	Age1
TCGA-RZ-AB0B-01	T4	NA	NA	IV	58	FEMALE	IS1	1	149	1	149	NA	NA	0	149	>50
TCGA-V3-A9ZX-01	T2	NA	NA	II	44	MALE	IS1	0	470	0	470	NA	NA	1	233	<=50
TCGA-V3-A9ZY-01	T3	NA	NA	II	23	MALE	IS2	0	459	0	459	NA	NA	0	459	<=50
TCGA-V4-A9E5-01	T4	N0	M0	III	23	FEMALE	IS2	0	2499	0	2499	NA	NA	0	2499	<=50
TCGA-V4-A9E7-01	T4	N0	M0	III	30	MALE	IS2	1	415	1	415	NA	NA	1	35	<=50
TCGA-V4-A9E8-01	T4	N0	M0	III	29	MALE	IS1	1	808	1	808	NA	NA	1	557	<=50
TCGA-V4-A9E9-01	T4	N0	M0	III	30	MALE	IS2	0	1246	0	1246	NA	NA	0	1246	<=50
TCGA-V4-A9EA-01	T4	N0	M0	III	66	MALE	IS2	0	1348	0	1348	NA	NA	0	1348	>50
TCGA-V4-A9EC-01	T3	N0	M0	II	22	FEMALE	IS2	0	743	0	743	NA	NA	0	743	<=50
TCGA-V4-A9ED-01	T3	N0	M0	III	53	MALE	IS1	0	1078	0	1078	NA	NA	0	1078	>50
TCGA-V4-A9EE-01	T3	N0	M0	II	52	MALE	IS1	1	398	1	398	NA	NA	1	211	>50
TCGA-V4-A9EF-01	T4	N0	M0	III	37	MALE	IS1	0	1165	0	1165	NA	NA	0	1165	<=50
TCGA-V4-A9EH-01	T4	N0	M0	III	57	MALE	IS1	0	670	0	670	NA	NA	0	670	>50
TCGA-V4-A9EI-01	T4	N0	M0	III	17	MALE	IS1	1	389	1	389	NA	NA	1	203	<=50
TCGA-V4-A9EJ-01	T3	N0	M0	II	69	MALE	IS2	0	746	0	746	NA	NA	0	746	>50
TCGA-V4-A9EK-01	T3	N0	M0	II	61	FEMALE	IS1	0	1028	0	1028	NA	NA	0	1028	>50
TCGA-V4-A9EL-01	T4	N0	M0	III	32	MALE	IS1	0	982	0	982	NA	NA	1	413	<=50
TCGA-V4-A9EM-01	T4	N0	M0	III	22	MALE	IS2	0	966	0	966	NA	NA	0	966	<=50
TCGA-V4-A9EO-01	T4	N0	M0	III	65	MALE	IS2	0	773	0	773	NA	NA	0	773	>50
TCGA-V4-A9EQ-01	T4	N0	M0	III	49	MALE	IS1	1	455	1	455	NA	NA	1	252	<=50
TCGA-V4-A9ES-01	T3	N0	M0	III	36	FEMALE	IS2	0	1511	0	1511	NA	NA	1	1299	<=50
TCGA-V4-A9ET-01	T4	N0	M0	III	25	MALE	IS2	0	1362	0	1362	NA	NA	0	1362	<=50
TCGA-V4-A9EU-01	T4	N0	M0	III	26	FEMALE	IS1	0	709	0	709	NA	NA	1	86	<=50
TCGA-V4-A9EV-01	T4	N0	M0	III	40	FEMALE	IS1	1	1269	1	1269	NA	NA	1	1269	<=50
TCGA-V4-A9EW-01	T4	N0	M0	III	26	FEMALE	IS2	0	1211	0	1211	NA	NA	1	197	<=50
TCGA-V4-A9EX-01	T4	N0	M0	III	45	FEMALE	IS1	1	730	1	730	NA	NA	1	381	<=50
TCGA-V4-A9EY-01	T4	N0	M0	III	65	FEMALE	IS2	0	837	0	837	NA	NA	0	837	>50
TCGA-V4-A9EZ-01	T3	N0	M0	II	65	FEMALE	IS1	0	599	0	599	NA	NA	0	599	>50
TCGA-V4-A9F0-01	T4	N0	M0	III	58	MALE	IS1	1	945	1	945	NA	NA	1	489	>50
TCGA-V4-A9F1-01	T3	N0	M0	II	55	FEMALE	IS2	0	938	0	938	NA	NA	0	938	>50
TCGA-V4-A9F2-01	T3	N0	M0	III	47	FEMALE	IS1	0	734	0	734	NA	NA	0	734	<=50
TCGA-V4-A9F3-01	T4	N0	M0	III	50	FEMALE	IS1	1	873	1	873	NA	NA	1	329	<=50
TCGA-V4-A9F4-01	T4	N0	M0	III	68	MALE	IS2	0	634	0	634	NA	NA	0	634	>50
TCGA-V4-A9F5-01	T4	N0	M1	IV	60	FEMALE	IS2	0	203	0	203	NA	NA	1	78	>50
TCGA-V4-A9F7-01	T3	N0	M0	II	69	FEMALE	IS2	0	1256	0	1256	NA	NA	0	1256	>50
TCGA-V4-A9F8-01	T4	N0	M0	III	48	MALE	IS1	0	597	0	597	NA	NA	0	597	<=50
TCGA-VD-A8K7-01	T4	N0	M0	III	32	MALE	IS2	0	1459	0	1459	NA	NA	0	1459	<=50
TCGA-VD-A8K8-01	T4	N0	M0	II	53	FEMALE	IS1	1	1377	1	1377	NA	NA	1	1377	>50
TCGA-VD-A8K9-01	T3	N0	M0	II	64	FEMALE	IS2	0	1424	0	1424	NA	NA	0	1424	>50
TCGA-VD-A8KA-01	T3	N0	M0	II	59	MALE	IS2	0	1178	0	1178	NA	NA	1	1008	>50
TCGA-VD-A8KB-01	T3	N0	M0	II	56	FEMALE	IS2	0	1354	0	1354	NA	NA	1	1032	>50
TCGA-VD-A8KD-01	T4	N0	M1	IV	39	MALE	IS1	1	114	1	114	NA	NA	1	NA	<=50
TCGA-VD-A8KE-01	T2	N0	M0	II	61	FEMALE	IS2	0	821	0	821	NA	NA	0	821	>50
TCGA-VD-A8KF-01	T4	N0	M0	III	61	MALE	IS1	1	40	1	40	NA	NA	1	40	>50
TCGA-VD-A8KG-01	T2	N0	M0	II	39	FEMALE	IS1	0	19	0	19	NA	NA	0	19	<=50
TCGA-VD-A8KH-01	T4	N0	M0	III	45	MALE	IS2	0	1158	0	1158	NA	NA	0	1158	<=50
TCGA-VD-A8KI-01	T3	N0	M0	II	20	MALE	IS1	1	1113	1	1113	NA	NA	1	1113	<=50
TCGA-VD-A8KJ-01	T3	N0	M0	II	72	MALE	IS2	0	1150	0	1150	NA	NA	0	1150	>50
TCGA-VD-A8KK-01	T4	N0	M0	III	44	MALE	IS1	0	64	0	64	NA	NA	0	64	<=50
TCGA-VD-A8KL-01	T3	N0	M0	II	37	FEMALE	IS2	0	638	0	638	NA	NA	0	638	<=50
TCGA-VD-A8KM-01	T3	N0	M0	II	17	MALE	IS1	0	4	0	4	NA	NA	0	4	<=50
TCGA-VD-A8KN-01	T3	N0	M0	II	55	FEMALE	IS1	0	68	0	68	NA	NA	0	68	>50
TCGA-VD-A8KO-01	T4	N0	M0	II	25	MALE	IS2	0	795	0	795	NA	NA	0	795	<=50
TCGA-VD-AA8M-01	T3	N0	M0	II	23	MALE	IS2	0	6	0	6	NA	NA	0	6	<=50
TCGA-VD-AA8N-01	T4	N0	M0	II	42	MALE	IS1	0	44	0	44	NA	NA	0	44	<=50
TCGA-VD-AA8O-01	T3	N0	M0	II	37	MALE	IS1	1	606	1	606	NA	NA	1	606	<=50
TCGA-VD-AA8P-01	T3	N0	M0	II	83	FEMALE	IS2	0	86	0	86	NA	NA	0	86	>50
TCGA-VD-AA8Q-01	T3	N0	M0	II	67	MALE	IS1	1	636	1	636	NA	NA	0	636	>50
TCGA-VD-AA8R-01	T3	N0	M0	II	48	FEMALE	IS2	0	6	0	6	NA	NA	0	6	<=50
TCGA-VD-AA8S-01	T3	N0	M0	II	77	MALE	IS2	0	427	0	427	NA	NA	0	427	>50
TCGA-VD-AA8T-01	T3	N0	M0	II	60	FEMALE	IS2	0	49	0	49	NA	NA	0	49	>50
TCGA-WC-A87T-01	T3	N0	M0	II	36	MALE	IS2	0	2600	0	2600	NA	NA	1	2020	<=50
TCGA-WC-A87U-01	T3	N0	M0	III	53	MALE	IS2	1	1581	0	1581	NA	NA	1	1581	>50
TCGA-WC-A87W-01	T2	N0	M0	II	52	FEMALE	IS2	0	1703	0	1703	NA	NA	1	606	>50
TCGA-WC-A87Y-01	T3	N0	M0	III	59	MALE	IS1	1	1314	1	1314	NA	NA	0	1314	>50
TCGA-WC-A880-01	T3	N0	M0	III	71	MALE	IS2	0	1258	0	1258	NA	NA	0	1258	>50
TCGA-WC-A881-01	T4	N0	M0	II	52	MALE	IS1	0	1065	0	1065	NA	NA	0	1065	>50
TCGA-WC-A882-01	T3	N0	M0	II	14	FEMALE	IS1	0	1112	0	1112	NA	NA	0	1112	<=50
TCGA-WC-A883-01	T4	N0	M0	III	74	FEMALE	IS2	1	241	1	241	NA	NA	1	241	>50
TCGA-WC-A884-01	T4	N0	M0	III	46	FEMALE	IS1	0	12	0	12	NA	NA	0	12	<=50
TCGA-WC-A885-01	T3	N0	M0	II	36	MALE	IS2	0	686	0	686	NA	NA	0	686	<=50
TCGA-WC-A888-01	T3	N0	M0	II	42	MALE	IS1	1	575	0	575	NA	NA	0	575	<=50
TCGA-WC-A88A-01	T4	NA	M1	IV	54	MALE	IS1	1	82	1	82	NA	NA	1	82	>50
TCGA-WC-AA9A-01	T2	N0	M0	II	62	FEMALE	IS2	1	453	1	453	NA	NA	1	371	>50
TCGA-WC-AA9E-01	T3	N0	M0	II	75	MALE	IS1	0	838	0	838	NA	NA	0	838	>50
TCGA-YZ-A980-01	T3	N0	M0	III	23	MALE	IS2	0	1862	0	1862	NA	NA	1	1556	<=50
TCGA-YZ-A982-01	T4	N0	M0	III	31	FEMALE	IS2	0	495	0	495	NA	NA	0	495	<=50
TCGA-YZ-A983-01	T3	N0	M0	II	61	FEMALE	IS2	0	798	0	798	NA	NA	0	798	>50
TCGA-YZ-A984-01	T4	N0	NA	II	37	FEMALE	IS2	1	1396	1	1396	NA	NA	1	154	<=50
TCGA-YZ-A985-01	T4	N0	M0	III	30	FEMALE	IS1	0	1184	0	1184	NA	NA	0	1184	<=50
