# Supplementary material for: Integration of Bulk RNA Sequencing and Single-Cell RNA Sequencing to Reveal Uveal Melanoma Tumor Heterogeneity and Cells Related to Survival
Source: Front Immunol. 2022 Jul 5;13:898925. doi: 10.3389/fimmu.2022.898925 (PMC9294459; doi:10.3389/fimmu.2022.898925)
Supplement: Supplementary file 2 [file Table_2.xlsx]

## Sheet: gse22138.subtype.cli
Samples	Age	Gender	PFI	PFI.time	Cluster
GSM550623	76.54	female	no	73	IS1
GSM550624	67.57	male	yes	32.13	IS2
GSM550626	46.4	male	yes	64	IS2
GSM550627	84.99	male	no	67.81	IS1
GSM550628	50.64	female	no	86.08	IS2
GSM550629	38.67	male	no	85.09	IS2
GSM550630	59.1	male	yes	6.14	IS1
GSM550631	52.33	male	no	55.79	IS2
GSM550632	32.94	male	no	55.23	IS1
GSM550633	70.09	male	yes	7.92	IS2
GSM550634	60.8	male	yes	16.76	IS2
GSM550636	75.66	male	yes	6.54	IS1
GSM550637	45.97	male	no	89.82	IS2
GSM550638	51.61	female	yes	21.78	IS2
GSM550639	66.2	female	no	120.64	IS1
GSM550640	51.95	female	no	95.47	IS2
GSM550641	59.41	male	no	25.13	IS1
GSM550642	68.51	male	no	60.06	IS1
GSM550643	65.62	male	no	14.16	IS1
GSM550644	47.62	female	no	67.98	IS2
GSM550645	69.09	male	yes	7.06	IS2
GSM550646	75.75	female	yes	8.67	IS1
GSM550647	67.46	female	yes	49.02	IS2
GSM550648	40.41	female	yes	28.88	IS2
GSM550649	72.29	male	yes	20.99	IS2
GSM550650	62.62	male	no	100.4	IS1
GSM550651	51.91	female	no	85.82	IS2
GSM550652	63.03	male	yes	24.54	IS2
GSM550653	65.2	male	yes	35.78	IS1
GSM550654	40.31	male	no	55.75	IS2
GSM550655	28.56	female	no	90.02	IS2
GSM550656	57.69	male	no	93.73	IS2
GSM550657	55.68	female	yes	27.3	IS1
GSM550658	72.82	male	no	70.14	IS2
GSM550659	47.43	female	yes	52.57	IS1
GSM550660	78.98	male	no	39.69	IS2
GSM550661	77.95	female	yes	18.96	IS1
GSM550662	62.88	male	yes	12.88	IS1
GSM550664	77.68	female	yes	24.44	IS1
GSM550665	56.17	female	no	62.69	IS1
GSM550666	72.79	male	no	67.75	IS2
GSM550667	53.07	female	yes	68.37	IS1
GSM550668	48.46	male	yes	14.95	IS2
GSM550669	68.83	female	yes	58.74	IS1
GSM550670	62.12	male	yes	18.89	IS1
GSM550671	56.33	male	yes	7.33	IS1
GSM550672	68.36	male	yes	35.55	IS2
GSM550673	69.05	male	yes	8.34	IS1
GSM550674	50.17	male	no	31.18	IS2
GSM550675	56.25	female	no	67.38	IS2
GSM550676	82.79	female	no	31.54	IS2
GSM550677	70.26	male	yes	6.18	IS1
GSM550678	80.66	male	no	9.3	IS2
GSM550679	50.17	male	yes	17.61	IS1
GSM550680	66.26	male	no	31.74	IS2
GSM550681	56.1	female	no	50.46	IS2
GSM550682	64.55	male	yes	14.85	IS2
GSM550683	60.35	male	yes	36.9	IS1
GSM550684	65.72	female	yes	44.39	IS1
GSM550685	73.13	male	yes	7.59	IS1
